# Supplementary material for: Rapid poxvirus engineering using CRISPR/Cas9 as a selection tool
Source: Commun Biol. 2020 Nov 3;3:643. doi: 10.1038/s42003-020-01374-6 (PMC7641209; doi:10.1038/s42003-020-01374-6)
Supplement: Supplementary file 5 — Supplementary Data 1 [file 42003_2020_1374_MOESM5_ESM.xlsx]

## Sheet: Figure 1
Fig. 1b													Fig. 1c				Fig. 1c
Fluorescence images													MFI x 10^6				Gating strategy
													Ctrl	TK-gRNA	mCh-gRNA
													3.92	3.82	2.37
													3.85	3.99	2.6
													2.41	2.56	1.95
													2.94	2.54	1.49
													3.12	3.11	2.44
Fig. 1d
Plaque images
Plaque proportions
	Ctrl					TK-gRNA					mCh-gRNA
mCh+	100	100	100	100	100	100	100	100	100	100	97	97	96	87	95
mCh-	nd	nd	nd	nd	nd	nd	nd	nd	nd	nd	3	3	4	13	5
Fig. 1e
Plaque proportions
	Inf/Transf			Trans/Inf
mCh+	96.7	95.8	95	97.3	95.8	94.7
mCh-	3.3	4.2	5	2.7	4.2	5.3
Fig. 1g
Plaque images
Plaque proportions
	Ctrl (F5-GFP)			Ctrl (A3-GFP)			Ctrl (B5-GFP)			F5-GFP + eGFP-gRNA			A3-GFP + eGFP-gRNA			B5-GFP + eGFP-gRNA
GFP+	100	100	100	100	100	100	100	100	100	92	87	94	88	92	83	98	97	93
GFP-	nd	nd	nd	nd	nd	nd	nd	nd	nd	8	13	6	12	8	17	2	3	7

## Sheet: Figure 2
Fig. 2b
Plaque images
Plaque proportions
	Ctrl			TK-gRNA
mCh+	7	1	0	8	8	3
mCh-	93	100	100	92	94	97
Fig. 2d
Plaque proportions
	Ctrl			Spi2-gRNA
mCh+	5	4	5	9	2	10
mCh-	95	96	95	91	98	90

## Sheet: Figure 3
Fig. 3a
Fluorescence images
Fig. 3b
Virus titre x 10^6
Ctrl	TK-gRNA	mCh-gRNA
3.01582	3.10957	0.843804
2.55	2.16333	0.882666
3.78	3.48	1.615
3.965	4.975	1.56
Fig. 3c
Virus titre x 10^6
Ctrl	TK-gRNA	mCh-gRNA	A23-gRNA
4.40625	4.09375	1.07812	0.8125
4.34375	4.10938	1.04688	0.5
2.25	2.48438	0.465625	0.25
Fig. 3d
Virus titre x 10^6
F5-GFP		A3-GFP		B5-GFP
Ctrl	eGFP-gRNA	Ctrl	eGFP-gRNA	Ctrl	eGFP-gRNA
2.81	0.9	1.64	0.044	3.67	0.58
2.27	0.65	2.27	0.05	4.48	0.61
4.92	0.84	1.79	0.088	3.83	0.96
Fig. 3e
Fluorescence images
Fig. 3f
Virus titre x 10^6
Ctrl	TK-gRNA
3.53125	1.00006
2.07812	0.28125
1.5	0.19375
Fig. 3g
Fluorescence images
Fig. 3h
Virus titre x 10^6
Ctrl	Spi2-gRNA
5.04	0.9525
5.4	1.771
3.42	1.083

## Sheet: Figure 4
Fig. 4a
Virus factory images
Fig. 4b
Cells with factories							Factory size relative to nucleus (%)
4 hpi		6 hpi		8 hpi			4 hpi		6 hpi		8 hpi
TK-gRNA	mCh-gRNA	TK-gRNA	mCh-gRNA	TK-gRNA	mCh-gRNA		TK-gRNA	mCh-gRNA	TK-gRNA	mCh-gRNA	TK-gRNA	mCh-gRNA
15.3846	16.3265	65	9.72222	34.4828	13.1868		5.08675	4.85175	2.83258	10.4043	32.7379	18.256
25.3731	10.5263	45.098	4.91803	33.3333	24.2424		38.4062	9.38485	22.4603	14.2541	82.1434	1.78162
12	8.51064	45.4545	37.037	40.625	10.0917		5.29369	2.43242	31.1237	29.948	55.8178	5.44379
15.2941	6.06061	38.806	18.9873	25.8065	9.25926		30.0813	6.38723	37.6262	19.8369	25.2597	14.6128
35.5556	19.2308	56	23.9437	52.0833	10.9375		12.562	6.38522	35.3244	8.99825	36.4408	24.8503
19.1177	9.25926	44.898	10.6667	40.9091	16.0714		15.1674	3.15996	2.34078	10.2805	3.96234	26.5742
24.6753	31.4286	53.8462	26.087	60	38.2979		12.9792	12.7366	16.3681	6.39765	27.4788	9.47768
22.5806	34.6154	44.4444	61.5385	46.6667	30.4348		9.89722	8.62851	80.7085	9.70219	43.7577	63.0751
8	9.7561	70	34.1176	47.5247	25.8621		8.21918	7.21443	72.5168	26.3953	15.5634	50.3267
27.2727	7.95455	43.75	28.5714	36.3636	19.7183		14.726	39.7456	29.0864	3.364	12.89	16.8962
							8.3708	8.01782	28.4411	4.33948	52.9699	19.516
							6.81978	16.8016	34.1847	3.02227	20.1848	12.0995
							6.09756	2.05351	12.2505	18.9479	55.5791	22.0328
							6.41441	3.11311	23.9688	7.96188	20.8511	20.3978
							26.087	2.79893	21.6682	9.35534	75.6556	17.5678
							15.663	5.6	11.7965	15.5032	39.1774	10.3836
							11.1965	7.20569	20.0461	3.08185	71.2006	28.2144
							13.2609	2.73853	32.5114	6.45423	23.1694	62.5401
							7.87658	3.07747	19.6542	15.7438	52.3918	62.7338
							8.75105	3.8738	31.3632	3.58996	27.0822	23.4276
							13.1259	2.13126	12.4302	9.93074	92.135	35.8421
							9.46768	5.22716	27.016	13.7307	20.0525	12.7461
							14.204	4.95651	46.5953	22.543	35.9395	28.5711
							11.0634	3.89814	31.7306	9.53696	30.6279	18.5661
							9.18367	7.51241	30.6492	8.80099	27.186	3.42065
Fig. 4c
mCh gene copy numbers
	TK-gRNA			mCh-gRNA			A23-gRNA
0hpi	1915	1671	3083	2209	1683	3051	2104	1807	3041
1hpi	2546	1768	3576	2234	2047	4578	2340	2191	4001
2hpi	1773	2246	4009	2605	2528	3603	1970	3020	4865
3hpi	4614	6601	13085	2076	2944	4302	5813	5048	14223
4hpi	65452	76085	154874	16781	23261	25137	49170	46860	133372
Fig. 4d
A23 gene copy numbers
	TK-gRNA			mCh-gRNA			A23-gRNA
0hpi	1779	1689	2625	2305	1617	2792	2122	1773	2834
1hpi	2153	1825	3359	2634	1754	4355	2619	1947	3417
2hpi	1810	2162	3445	2814	2468	3904	1959	2321	3724
3hpi	4982	6646	12386	6162	5274	13392	2439	2396	2690
4hpi	69931	84964	155878	116993	92345	214426	15355	14703	20531
Fig. 4e
mCh:A23
	TK-gRNA			mCh-gRNA
0hpi	1.07629	1.06177	1.17428	0.958234	1.08923	1.09256
1hpi	1.18236	0.991962	1.06476	0.848286	1.04714	1.05116
2hpi	0.979587	1.11401	1.16352	0.92564	1.10481	0.922923
3hpi	0.926048	0.966537	1.05639	0.336874	0.570415	0.321261
4hpi	0.935948	0.891766	0.993564	0.143439	0.251004	0.117229
Fig. 4f
A23:mCh
	TK-gRNA			A23-gRNA
0hpi	0.931249	0.941825	0.851584	1.02124	0.886539	0.9318
1hpi	0.873085	1.0081	0.93918	1.16506	0.842391	0.854037
2hpi	1.04191	0.89766	0.859463	1.06432	0.81756	0.765422
3hpi	1.05517	1.03462	0.946616	0.426391	0.503422	0.189104
4hpi	1.06369	1.12137	1.00648	0.304982	0.3255	0.153938

## Sheet: Figure 5
Fig. 5a
Fluorescence images
Initial gRNA
Selecting gRNA
Fig. 5b
Plaque proportions
	mCh/-			mCh/TK			mCh/mCh
mCh+	96.7	95.8	95	97	98	98	42	38	40
mCh-	3.3	4.2	5	3	2	2	58	62	60

## Sheet: Figure 6
Fig. 6b
Plaque proportions
	Recombination		1st CRISPR						2nd CRISPR
	pSC11 repair		Lipo control		TK-gRNA		mCh-gRNA		TK/TK		TK/mCh		mCh/TK		mCh/mCh
Venus+	2	2	2	2	1	1	87	71	3	1	2	0	90	80	99	95
DP	3	3	0	1	1	1	0	1	1	2	4	3	1	1	0	2
DN	0	0	0	0	0	0	1	4	0	0	43	28	1	4	0	3
mCh+	95	95	98	97	98	98	12	24	96	97	51	69	8	15	1	0

## Sheet: Figure 7
Fig. 7c
Plaque proportions
	Recombination				1st CRISPR				2nd CRISPR
	No repair		pSpi2 repair		mCh-gRNA		Spi2-gRNA		mCh/mCh		mCh/Spi2		Spi2/mCh		Spi2/Spi2
Spi2 KO	0	0	0	0	0	0	1	0	0	0	0	0	1	1	5	6
WT	10	10	10	10	10	10	9	10	10	10	10	10	9	9	5	4

## Sheet: S2
Fig. S2a
Ctrl
eGFP-gRNA
Fig. S2b
MFI x 10^5
F5L		A3L		B5R
Ctrl	eGFP	Ctrl	eGFP	Ctrl	eGFP
6.79	4.9	10.6	3.62	18.2	13.8
6.75	4.67	11.1	5.57	17.2	13.5
7	5.1	12.2	6.2	17.7	13.9
Fig. S2b
F5 Gating strategy												A3 Gating strategy												B5 Gating strategy

## Sheet: S3
Fig. S3
Virus titre x 10^6
TK/TK	TK/mCh	mCh/TK	mCh/mCh
5	0.245	3.7	0.95
6	0.09	5.6	1.47
3.8	0.2	5.4	3.14

## Sheet: S4
Fig. S4a
Virus titre - Recombination				Virus titre - 1st selection					Virus titre - 2nd selection
WR - pSC11-Venus	WR + pSC11-Venus			WR - pSC11-Venus		WR + pSC11-Venus			WR - pSC11-Venus				WR - pSC11-Venus
1910000	1380000			TK-gRNA	mCh-gRNA	TK-gRNA	mCh-gRNA		TK/TK	TK/mCh	mCh/TK	mCh/mCh	TK/TK	TK/mCh	mCh/TK	mCh/mCh
1920000	1230000			438000	6250	359000	15600		2420000	125000	469000	515000	2090000	1110000	640000	703000
				413000	9380	519000	9380		4380000	169000	472000	397000	3440000	784000	859000	869000
				1410000	206000	1480000	8750		3940000	313000	3140000	766000	2770000	313000	3000000	1520000
				1330000	153000	984000	334000			641000		756000		328000
Fig. S4b
Plaque proportions
	Recombination		1st CRISPR						2nd CRISPR
	No repair		Lipo control		TK-gRNA		mCh-gRNA		TK/TK		TK/mCh		mCh/TK		mCh/mCh
Venus+	0	0	0	0	0	0	0	0	0	0	0	0	0	0	0	0
DP	0	0	0	0	0	0	0	0	0	0	0	0	0	0	0	0
DN	0	0	0	0	0	0	9	17	0	0	15	4	18	19	71	86
mCh+	100	100	100	100	100	100	91	83	100	100	85	96	82	81	29	14
Fig. S4c
Plaque proportions
	1st CRISPR	2nd CRISPR
	A23R-gRNA	TK-gRNA	A23R-gRNA
Venus+	0.6	0.3	0
DP	0	0	0
DN	0	0	0
mCh+	99.4	99.7	100
Fig. S4d
Virus titre
1st CRISPR		2nd CRISPR
TK-gRNA	A23R-gRNA	TK-gRNA	A23R-gRNA
234000	6300	391000	6880
259000	8130	456000	6500
406000	9000	109000	4320
319000	3130	159000	1250
109000	4380	246000	500
163000	1800	169000	450
	6300		3130
	5000		3130
	4750		2680

[truncated: 1 more sheets: S5]
